# Supplementary material for: Genetic effects of iron levels on liver injury and risk of liver diseases: A two-sample Mendelian randomization analysis
Source: Front Nutr. 2022 Sep 16;9:964163. doi: 10.3389/fnut.2022.964163 (PMC9523310; doi:10.3389/fnut.2022.964163)
Supplement: Supplementary file 1 [file Data_Sheet_1.XLSX]

## Sheet: liver disease
Phenotype Code	Phenotype Description	UK Biobank Data Showcase Link	Sex	File	wget command	Dropbox File	md5s													Included or Not	Excluded Reason	ICD 10 Codes
20001_1024	Cancer code, self-reported: liver/hepatocellular cancer	http://biobank.ctsu.ox.ac.uk/crystal/field.cgi?id=20001	both_sexes	20001_1024.gwas.imputed_v3.both_sexes.tsv.bgz	wget https://www.dropbox.com/s/100ox0hvrz26ic8/20001_1024.gwas.imputed_v3.both_sexes.tsv.bgz?dl=0 -O 20001_1024.gwas.imputed_v3.both_sexes.tsv.bgz	https://www.dropbox.com/s/100ox0hvrz26ic8/20001_1024.gwas.imputed_v3.both_sexes.tsv.bgz?dl=0														No	Self-reported	/
20002_1136	Non-cancer illness code, self-reported: liver/biliary/pancreas problem	http://biobank.ctsu.ox.ac.uk/crystal/field.cgi?id=20002	both_sexes	20002_1136.gwas.imputed_v3.both_sexes.tsv.bgz	wget https://www.dropbox.com/s/np0u2zrj1i46z8i/20002_1136.gwas.imputed_v3.both_sexes.tsv.bgz?dl=0 -O 20002_1136.gwas.imputed_v3.both_sexes.tsv.bgz	https://www.dropbox.com/s/np0u2zrj1i46z8i/20002_1136.gwas.imputed_v3.both_sexes.tsv.bgz?dl=0														No	Self-reported	/
20002_1136	Non-cancer illness code, self-reported: liver/biliary/pancreas problem	http://biobank.ctsu.ox.ac.uk/crystal/field.cgi?id=20002	female	20002_1136.gwas.imputed_v3.female.tsv.bgz	wget https://www.dropbox.com/s/dwiwe1mxjetk6hy/20002_1136.gwas.imputed_v3.female.tsv.bgz?dl=0 -O 20002_1136.gwas.imputed_v3.female.tsv.bgz	https://www.dropbox.com/s/dwiwe1mxjetk6hy/20002_1136.gwas.imputed_v3.female.tsv.bgz?dl=0														No	Self-reported	/
20002_1136	Non-cancer illness code, self-reported: liver/biliary/pancreas problem	http://biobank.ctsu.ox.ac.uk/crystal/field.cgi?id=20002	male	20002_1136.gwas.imputed_v3.male.tsv.bgz	wget https://www.dropbox.com/s/x0jncn308062gwk/20002_1136.gwas.imputed_v3.male.tsv.bgz?dl=0 -O 20002_1136.gwas.imputed_v3.male.tsv.bgz	https://www.dropbox.com/s/x0jncn308062gwk/20002_1136.gwas.imputed_v3.male.tsv.bgz?dl=0														No	Self-reported	/
20002_1155	Non-cancer illness code, self-reported: hepatitis	http://biobank.ctsu.ox.ac.uk/crystal/field.cgi?id=20002	both_sexes	20002_1155.gwas.imputed_v3.both_sexes.tsv.bgz	wget https://www.dropbox.com/s/bjzcpkkuaca59dt/20002_1155.gwas.imputed_v3.both_sexes.tsv.bgz?dl=0 -O 20002_1155.gwas.imputed_v3.both_sexes.tsv.bgz	https://www.dropbox.com/s/bjzcpkkuaca59dt/20002_1155.gwas.imputed_v3.both_sexes.tsv.bgz?dl=0														No	Self-reported	/
20002_1155	Non-cancer illness code, self-reported: hepatitis	http://biobank.ctsu.ox.ac.uk/crystal/field.cgi?id=20002	female	20002_1155.gwas.imputed_v3.female.tsv.bgz	wget https://www.dropbox.com/s/aqxj78dwodgwim6/20002_1155.gwas.imputed_v3.female.tsv.bgz?dl=0 -O 20002_1155.gwas.imputed_v3.female.tsv.bgz	https://www.dropbox.com/s/aqxj78dwodgwim6/20002_1155.gwas.imputed_v3.female.tsv.bgz?dl=0														No	Self-reported	/
20002_1155	Non-cancer illness code, self-reported: hepatitis	http://biobank.ctsu.ox.ac.uk/crystal/field.cgi?id=20002	male	20002_1155.gwas.imputed_v3.male.tsv.bgz	wget https://www.dropbox.com/s/knzzwhftv0qatvz/20002_1155.gwas.imputed_v3.male.tsv.bgz?dl=0 -O 20002_1155.gwas.imputed_v3.male.tsv.bgz	https://www.dropbox.com/s/knzzwhftv0qatvz/20002_1155.gwas.imputed_v3.male.tsv.bgz?dl=0														No	Self-reported	/
20002_1156	Non-cancer illness code, self-reported: infective/viral hepatitis	http://biobank.ctsu.ox.ac.uk/crystal/field.cgi?id=20002	both_sexes	20002_1156.gwas.imputed_v3.both_sexes.tsv.bgz	wget https://www.dropbox.com/s/kj9ckr1pswtz1he/20002_1156.gwas.imputed_v3.both_sexes.tsv.bgz?dl=0 -O 20002_1156.gwas.imputed_v3.both_sexes.tsv.bgz	https://www.dropbox.com/s/kj9ckr1pswtz1he/20002_1156.gwas.imputed_v3.both_sexes.tsv.bgz?dl=0														No	Self-reported	/
20002_1156	Non-cancer illness code, self-reported: infective/viral hepatitis	http://biobank.ctsu.ox.ac.uk/crystal/field.cgi?id=20002	female	20002_1156.gwas.imputed_v3.female.tsv.bgz	wget https://www.dropbox.com/s/fdtdqe5hr8qncga/20002_1156.gwas.imputed_v3.female.tsv.bgz?dl=0 -O 20002_1156.gwas.imputed_v3.female.tsv.bgz	https://www.dropbox.com/s/fdtdqe5hr8qncga/20002_1156.gwas.imputed_v3.female.tsv.bgz?dl=0														No	Self-reported	/
20002_1156	Non-cancer illness code, self-reported: infective/viral hepatitis	http://biobank.ctsu.ox.ac.uk/crystal/field.cgi?id=20002	male	20002_1156.gwas.imputed_v3.male.tsv.bgz	wget https://www.dropbox.com/s/3aknv2mmhoy0z8d/20002_1156.gwas.imputed_v3.male.tsv.bgz?dl=0 -O 20002_1156.gwas.imputed_v3.male.tsv.bgz	https://www.dropbox.com/s/3aknv2mmhoy0z8d/20002_1156.gwas.imputed_v3.male.tsv.bgz?dl=0														No	Self-reported	/
20002_1157	Non-cancer illness code, self-reported: non-infective hepatitis	http://biobank.ctsu.ox.ac.uk/crystal/field.cgi?id=20002	both_sexes	20002_1157.gwas.imputed_v3.both_sexes.tsv.bgz	wget https://www.dropbox.com/s/hbn1lc413v3mzft/20002_1157.gwas.imputed_v3.both_sexes.tsv.bgz?dl=0 -O 20002_1157.gwas.imputed_v3.both_sexes.tsv.bgz	https://www.dropbox.com/s/hbn1lc413v3mzft/20002_1157.gwas.imputed_v3.both_sexes.tsv.bgz?dl=0														No	Self-reported	/
20002_1157	Non-cancer illness code, self-reported: non-infective hepatitis	http://biobank.ctsu.ox.ac.uk/crystal/field.cgi?id=20002	female	20002_1157.gwas.imputed_v3.female.tsv.bgz	wget https://www.dropbox.com/s/ms0y70mst8bdtry/20002_1157.gwas.imputed_v3.female.tsv.bgz?dl=0 -O 20002_1157.gwas.imputed_v3.female.tsv.bgz	https://www.dropbox.com/s/ms0y70mst8bdtry/20002_1157.gwas.imputed_v3.female.tsv.bgz?dl=0														No	Self-reported	/
20002_1157	Non-cancer illness code, self-reported: non-infective hepatitis	http://biobank.ctsu.ox.ac.uk/crystal/field.cgi?id=20002	male	20002_1157.gwas.imputed_v3.male.tsv.bgz	wget https://www.dropbox.com/s/0vl6l5801kqtb8j/20002_1157.gwas.imputed_v3.male.tsv.bgz?dl=0 -O 20002_1157.gwas.imputed_v3.male.tsv.bgz	https://www.dropbox.com/s/0vl6l5801kqtb8j/20002_1157.gwas.imputed_v3.male.tsv.bgz?dl=0														No	Self-reported	/
20002_1158	Non-cancer illness code, self-reported: liver failure/cirrhosis	http://biobank.ctsu.ox.ac.uk/crystal/field.cgi?id=20002	both_sexes	20002_1158.gwas.imputed_v3.both_sexes.tsv.bgz	wget https://www.dropbox.com/s/8w36e438xzypxkk/20002_1158.gwas.imputed_v3.both_sexes.tsv.bgz?dl=0 -O 20002_1158.gwas.imputed_v3.both_sexes.tsv.bgz	https://www.dropbox.com/s/8w36e438xzypxkk/20002_1158.gwas.imputed_v3.both_sexes.tsv.bgz?dl=0														No	Self-reported	/
20002_1158	Non-cancer illness code, self-reported: liver failure/cirrhosis	http://biobank.ctsu.ox.ac.uk/crystal/field.cgi?id=20002	female	20002_1158.gwas.imputed_v3.female.tsv.bgz	wget https://www.dropbox.com/s/bsweyu4rss6ad92/20002_1158.gwas.imputed_v3.female.tsv.bgz?dl=0 -O 20002_1158.gwas.imputed_v3.female.tsv.bgz	https://www.dropbox.com/s/bsweyu4rss6ad92/20002_1158.gwas.imputed_v3.female.tsv.bgz?dl=0														No	Self-reported	/
20002_1158	Non-cancer illness code, self-reported: liver failure/cirrhosis	http://biobank.ctsu.ox.ac.uk/crystal/field.cgi?id=20002	male	20002_1158.gwas.imputed_v3.male.tsv.bgz	wget https://www.dropbox.com/s/ayom54qujsdzpxz/20002_1158.gwas.imputed_v3.male.tsv.bgz?dl=0 -O 20002_1158.gwas.imputed_v3.male.tsv.bgz	https://www.dropbox.com/s/ayom54qujsdzpxz/20002_1158.gwas.imputed_v3.male.tsv.bgz?dl=0														No	Self-reported	/
AB1_VIRAL_HEPATITIS	Viral hepatitis	N/A	both_sexes	AB1_VIRAL_HEPATITIS.gwas.imputed_v3.both_sexes.tsv.bgz	wget https://www.dropbox.com/s/hd2vexrluz2tlmf/AB1_VIRAL_HEPATITIS.gwas.imputed_v3.both_sexes.tsv.bgz?dl=0 -O AB1_VIRAL_HEPATITIS.gwas.imputed_v3.both_sexes.tsv.bgz	https://www.dropbox.com/s/hd2vexrluz2tlmf/AB1_VIRAL_HEPATITIS.gwas.imputed_v3.both_sexes.tsv.bgz?dl=0														Yes	/	ICD10: K73
AB1_VIRAL_HEPATITIS	Viral hepatitis	N/A	female	AB1_VIRAL_HEPATITIS.gwas.imputed_v3.female.tsv.bgz	wget https://www.dropbox.com/s/8adksse7uj6d9ry/AB1_VIRAL_HEPATITIS.gwas.imputed_v3.female.tsv.bgz?dl=0 -O AB1_VIRAL_HEPATITIS.gwas.imputed_v3.female.tsv.bgz	https://www.dropbox.com/s/8adksse7uj6d9ry/AB1_VIRAL_HEPATITIS.gwas.imputed_v3.female.tsv.bgz?dl=0														Yes	/	ICD10: K73
AB1_VIRAL_HEPATITIS	Viral hepatitis	N/A	male	AB1_VIRAL_HEPATITIS.gwas.imputed_v3.male.tsv.bgz	wget https://www.dropbox.com/s/r9la8notlr6j0em/AB1_VIRAL_HEPATITIS.gwas.imputed_v3.male.tsv.bgz?dl=0 -O AB1_VIRAL_HEPATITIS.gwas.imputed_v3.male.tsv.bgz	https://www.dropbox.com/s/r9la8notlr6j0em/AB1_VIRAL_HEPATITIS.gwas.imputed_v3.male.tsv.bgz?dl=0														Yes	/	ICD10: K73
B18	Diagnoses - main ICD10: B18 Chronic viral hepatitis	http://biobank.ctsu.ox.ac.uk/crystal/field.cgi?id=41202	both_sexes	B18.gwas.imputed_v3.both_sexes.tsv.bgz	wget https://www.dropbox.com/s/kr4crky3y0a0uvn/B18.gwas.imputed_v3.both_sexes.tsv.bgz?dl=0 -O B18.gwas.imputed_v3.both_sexes.tsv.bgz	https://www.dropbox.com/s/kr4crky3y0a0uvn/B18.gwas.imputed_v3.both_sexes.tsv.bgz?dl=0														No	Relative small case numbers	/
C_LIVER_INTRAHEPATIC_BILE_DUCTS	Malignant neoplasm of liver and intrahepatic bile ducts	N/A	both_sexes	C_LIVER_INTRAHEPATIC_BILE_DUCTS.gwas.imputed_v3.both_sexes.tsv.bgz	wget https://www.dropbox.com/s/o4veqbmds0l7b09/C_LIVER_INTRAHEPATIC_BILE_DUCTS.gwas.imputed_v3.both_sexes.tsv.bgz?dl=0 -O C_LIVER_INTRAHEPATIC_BILE_DUCTS.gwas.imputed_v3.both_sexes.tsv.bgz	https://www.dropbox.com/s/o4veqbmds0l7b09/C_LIVER_INTRAHEPATIC_BILE_DUCTS.gwas.imputed_v3.both_sexes.tsv.bgz?dl=0														No	/	ICD10: C22
C_LIVER_INTRAHEPATIC_BILE_DUCTS	Malignant neoplasm of liver and intrahepatic bile ducts	N/A	male	C_LIVER_INTRAHEPATIC_BILE_DUCTS.gwas.imputed_v3.male.tsv.bgz	wget https://www.dropbox.com/s/tb0d7b1n3mewmsk/C_LIVER_INTRAHEPATIC_BILE_DUCTS.gwas.imputed_v3.male.tsv.bgz?dl=0 -O C_LIVER_INTRAHEPATIC_BILE_DUCTS.gwas.imputed_v3.male.tsv.bgz	https://www.dropbox.com/s/tb0d7b1n3mewmsk/C_LIVER_INTRAHEPATIC_BILE_DUCTS.gwas.imputed_v3.male.tsv.bgz?dl=0														No	/	ICD10: C22
C22	Diagnoses - main ICD10: C22 Malignant neoplasm of liver and intrahepatic bile ducts	http://biobank.ctsu.ox.ac.uk/crystal/field.cgi?id=41202	both_sexes	C22.gwas.imputed_v3.both_sexes.tsv.bgz	wget https://www.dropbox.com/s/f5tq6q4txfjixiu/C22.gwas.imputed_v3.both_sexes.tsv.bgz?dl=0 -O C22.gwas.imputed_v3.both_sexes.tsv.bgz	https://www.dropbox.com/s/f5tq6q4txfjixiu/C22.gwas.imputed_v3.both_sexes.tsv.bgz?dl=0														No	Relative small case numbers
C22	Diagnoses - main ICD10: C22 Malignant neoplasm of liver and intrahepatic bile ducts	http://biobank.ctsu.ox.ac.uk/crystal/field.cgi?id=41202	male	C22.gwas.imputed_v3.male.tsv.bgz	wget https://www.dropbox.com/s/zg6y3zvxzhjuw7k/C22.gwas.imputed_v3.male.tsv.bgz?dl=0 -O C22.gwas.imputed_v3.male.tsv.bgz	https://www.dropbox.com/s/zg6y3zvxzhjuw7k/C22.gwas.imputed_v3.male.tsv.bgz?dl=0														No	Relative small case numbers
C3_LIVER_INTRAHEPATIC_BILE_DUCTS	Malignant neoplasm of liver and intrahepatic bile ducts	N/A	both_sexes	C3_LIVER_INTRAHEPATIC_BILE_DUCTS.gwas.imputed_v3.both_sexes.tsv.bgz	wget https://www.dropbox.com/s/1pkkrff16u3rpiz/C3_LIVER_INTRAHEPATIC_BILE_DUCTS.gwas.imputed_v3.both_sexes.tsv.bgz?dl=0 -O C3_LIVER_INTRAHEPATIC_BILE_DUCTS.gwas.imputed_v3.both_sexes.tsv.bgz	https://www.dropbox.com/s/1pkkrff16u3rpiz/C3_LIVER_INTRAHEPATIC_BILE_DUCTS.gwas.imputed_v3.both_sexes.tsv.bgz?dl=0														Yes	Duplicates	/
C3_LIVER_INTRAHEPATIC_BILE_DUCTS	Malignant neoplasm of liver and intrahepatic bile ducts	N/A	male	C3_LIVER_INTRAHEPATIC_BILE_DUCTS.gwas.imputed_v3.male.tsv.bgz	wget https://www.dropbox.com/s/rlbs74xpnsz7jcr/C3_LIVER_INTRAHEPATIC_BILE_DUCTS.gwas.imputed_v3.male.tsv.bgz?dl=0 -O C3_LIVER_INTRAHEPATIC_BILE_DUCTS.gwas.imputed_v3.male.tsv.bgz	https://www.dropbox.com/s/rlbs74xpnsz7jcr/C3_LIVER_INTRAHEPATIC_BILE_DUCTS.gwas.imputed_v3.male.tsv.bgz?dl=0														Yes	Duplicates	/
K11_LIVER	Diseases of liver	N/A	both_sexes	K11_LIVER.gwas.imputed_v3.both_sexes.tsv.bgz	wget https://www.dropbox.com/s/czv7n82mbrl98tl/K11_LIVER.gwas.imputed_v3.both_sexes.tsv.bgz?dl=0 -O K11_LIVER.gwas.imputed_v3.both_sexes.tsv.bgz	https://www.dropbox.com/s/czv7n82mbrl98tl/K11_LIVER.gwas.imputed_v3.both_sexes.tsv.bgz?dl=0														No	Unspecific classification	/
K11_LIVER	Diseases of liver	N/A	female	K11_LIVER.gwas.imputed_v3.female.tsv.bgz	wget https://www.dropbox.com/s/ue806iu0ypzg3gu/K11_LIVER.gwas.imputed_v3.female.tsv.bgz?dl=0 -O K11_LIVER.gwas.imputed_v3.female.tsv.bgz	https://www.dropbox.com/s/ue806iu0ypzg3gu/K11_LIVER.gwas.imputed_v3.female.tsv.bgz?dl=0														No	Unspecific classification	/
K11_LIVER	Diseases of liver	N/A	male	K11_LIVER.gwas.imputed_v3.male.tsv.bgz	wget https://www.dropbox.com/s/fntmepo4tpalixe/K11_LIVER.gwas.imputed_v3.male.tsv.bgz?dl=0 -O K11_LIVER.gwas.imputed_v3.male.tsv.bgz	https://www.dropbox.com/s/fntmepo4tpalixe/K11_LIVER.gwas.imputed_v3.male.tsv.bgz?dl=0														No	Unspecific classification	/
K70	Diagnoses - main ICD10: K70 Alcoholic liver disease	http://biobank.ctsu.ox.ac.uk/crystal/field.cgi?id=41202	both_sexes	K70.gwas.imputed_v3.both_sexes.tsv.bgz	wget https://www.dropbox.com/s/6p3znahpfotjc4p/K70.gwas.imputed_v3.both_sexes.tsv.bgz?dl=0 -O K70.gwas.imputed_v3.both_sexes.tsv.bgz	https://www.dropbox.com/s/6p3znahpfotjc4p/K70.gwas.imputed_v3.both_sexes.tsv.bgz?dl=0														Yes	/	ICD10: K70
K70	Diagnoses - main ICD10: K70 Alcoholic liver disease	http://biobank.ctsu.ox.ac.uk/crystal/field.cgi?id=41202	male	K70.gwas.imputed_v3.male.tsv.bgz	wget https://www.dropbox.com/s/3az70cis3y9vg3q/K70.gwas.imputed_v3.male.tsv.bgz?dl=0 -O K70.gwas.imputed_v3.male.tsv.bgz	https://www.dropbox.com/s/3az70cis3y9vg3q/K70.gwas.imputed_v3.male.tsv.bgz?dl=0														Yes	/	ICD10: K70
K74	Diagnoses - main ICD10: K74 Fibrosis and cirrhosis of liver	http://biobank.ctsu.ox.ac.uk/crystal/field.cgi?id=41202	both_sexes	K74.gwas.imputed_v3.both_sexes.tsv.bgz	wget https://www.dropbox.com/s/lz1anvlinaf7cyr/K74.gwas.imputed_v3.both_sexes.tsv.bgz?dl=0 -O K74.gwas.imputed_v3.both_sexes.tsv.bgz	https://www.dropbox.com/s/lz1anvlinaf7cyr/K74.gwas.imputed_v3.both_sexes.tsv.bgz?dl=0														Yes	/	ICD10: K74.0, K74.2
K74	Diagnoses - main ICD10: K74 Fibrosis and cirrhosis of liver	http://biobank.ctsu.ox.ac.uk/crystal/field.cgi?id=41202	female	K74.gwas.imputed_v3.female.tsv.bgz	wget https://www.dropbox.com/s/mym1mrq3dn79ncx/K74.gwas.imputed_v3.female.tsv.bgz?dl=0 -O K74.gwas.imputed_v3.female.tsv.bgz	https://www.dropbox.com/s/mym1mrq3dn79ncx/K74.gwas.imputed_v3.female.tsv.bgz?dl=0														Yes	/	ICD10: K74.0, K74.2
K74	Diagnoses - main ICD10: K74 Fibrosis and cirrhosis of liver	http://biobank.ctsu.ox.ac.uk/crystal/field.cgi?id=41202	male	K74.gwas.imputed_v3.male.tsv.bgz	wget https://www.dropbox.com/s/ucl5cwq4xl3e3p3/K74.gwas.imputed_v3.male.tsv.bgz?dl=0 -O K74.gwas.imputed_v3.male.tsv.bgz	https://www.dropbox.com/s/ucl5cwq4xl3e3p3/K74.gwas.imputed_v3.male.tsv.bgz?dl=0														Yes	/	ICD10: K74.0, K74.2
K75	Diagnoses - main ICD10: K75 Other inflammatory liver diseases	http://biobank.ctsu.ox.ac.uk/crystal/field.cgi?id=41202	both_sexes	K75.gwas.imputed_v3.both_sexes.tsv.bgz	wget https://www.dropbox.com/s/jr2rxo718nnt9gi/K75.gwas.imputed_v3.both_sexes.tsv.bgz?dl=0 -O K75.gwas.imputed_v3.both_sexes.tsv.bgz	https://www.dropbox.com/s/jr2rxo718nnt9gi/K75.gwas.imputed_v3.both_sexes.tsv.bgz?dl=0														No	Unspecific classification	/
K75	Diagnoses - main ICD10: K75 Other inflammatory liver diseases	http://biobank.ctsu.ox.ac.uk/crystal/field.cgi?id=41202	female	K75.gwas.imputed_v3.female.tsv.bgz	wget https://www.dropbox.com/s/h2pedchu83ci7ks/K75.gwas.imputed_v3.female.tsv.bgz?dl=0 -O K75.gwas.imputed_v3.female.tsv.bgz	https://www.dropbox.com/s/h2pedchu83ci7ks/K75.gwas.imputed_v3.female.tsv.bgz?dl=0														No	Unspecific classification	/
K75	Diagnoses - main ICD10: K75 Other inflammatory liver diseases	http://biobank.ctsu.ox.ac.uk/crystal/field.cgi?id=41202	male	K75.gwas.imputed_v3.male.tsv.bgz	wget https://www.dropbox.com/s/w3knqq09d3urjb0/K75.gwas.imputed_v3.male.tsv.bgz?dl=0 -O K75.gwas.imputed_v3.male.tsv.bgz	https://www.dropbox.com/s/w3knqq09d3urjb0/K75.gwas.imputed_v3.male.tsv.bgz?dl=0														No	Unspecific classification	/
K76	Diagnoses - main ICD10: K76 Other diseases of liver	http://biobank.ctsu.ox.ac.uk/crystal/field.cgi?id=41202	both_sexes	K76.gwas.imputed_v3.both_sexes.tsv.bgz	wget https://www.dropbox.com/s/m7asy255baaoqbk/K76.gwas.imputed_v3.both_sexes.tsv.bgz?dl=0 -O K76.gwas.imputed_v3.both_sexes.tsv.bgz	https://www.dropbox.com/s/m7asy255baaoqbk/K76.gwas.imputed_v3.both_sexes.tsv.bgz?dl=0														No	Unspecific classification	/
K76	Diagnoses - main ICD10: K76 Other diseases of liver	http://biobank.ctsu.ox.ac.uk/crystal/field.cgi?id=41202	female	K76.gwas.imputed_v3.female.tsv.bgz	wget https://www.dropbox.com/s/uwdfpar9jisuekd/K76.gwas.imputed_v3.female.tsv.bgz?dl=0 -O K76.gwas.imputed_v3.female.tsv.bgz	https://www.dropbox.com/s/uwdfpar9jisuekd/K76.gwas.imputed_v3.female.tsv.bgz?dl=0														No	Unspecific classification	/
K76	Diagnoses - main ICD10: K76 Other diseases of liver	http://biobank.ctsu.ox.ac.uk/crystal/field.cgi?id=41202	male	K76.gwas.imputed_v3.male.tsv.bgz	wget https://www.dropbox.com/s/ly28a00oi4c322c/K76.gwas.imputed_v3.male.tsv.bgz?dl=0 -O K76.gwas.imputed_v3.male.tsv.bgz	https://www.dropbox.com/s/ly28a00oi4c322c/K76.gwas.imputed_v3.male.tsv.bgz?dl=0														No	Unspecific classification	/
CHIRHEP_NAS	Chirrosis of liver, NAS	N/A	both_sexes	CHIRHEP_NAS.gwas.imputed_v3.both_sexes.tsv.bgz	wget https://www.dropbox.com/s/5j9vmkfeve6ghtm/CHIRHEP_NAS.gwas.imputed_v3.both_sexes.tsv.bgz?dl=0 -O CHIRHEP_NAS.gwas.imputed_v3.both_sexes.tsv.bgz	https://www.dropbox.com/s/5j9vmkfeve6ghtm/CHIRHEP_NAS.gwas.imputed_v3.both_sexes.tsv.bgz?dl=0														No	Relative small case numbers and unclear origin	/
CHIRHEP_NAS	Chirrosis of liver, NAS	N/A	male	CHIRHEP_NAS.gwas.imputed_v3.male.tsv.bgz	wget https://www.dropbox.com/s/sbjbaqs25fdzwtj/CHIRHEP_NAS.gwas.imputed_v3.male.tsv.bgz?dl=0 -O CHIRHEP_NAS.gwas.imputed_v3.male.tsv.bgz	https://www.dropbox.com/s/sbjbaqs25fdzwtj/CHIRHEP_NAS.gwas.imputed_v3.male.tsv.bgz?dl=0														No	Relative small case numbers and unclear origin	/
NAFLD	Nonalcoholic fatty liver disease	N/A	both_sexes	NAFLD.gwas.imputed_v3.both_sexes.tsv.bgz	wget https://www.dropbox.com/s/z19x4eaqbcmk70w/NAFLD.gwas.imputed_v3.both_sexes.tsv.bgz?dl=0 -O NAFLD.gwas.imputed_v3.both_sexes.tsv.bgz	https://www.dropbox.com/s/z19x4eaqbcmk70w/NAFLD.gwas.imputed_v3.both_sexes.tsv.bgz?dl=0														Yes	/	ICD10: K75.81, ICD10: K76.0, K76.9
NAFLD	Nonalcoholic fatty liver disease	N/A	female	NAFLD.gwas.imputed_v3.female.tsv.bgz	wget https://www.dropbox.com/s/d7n5zum66fzclpj/NAFLD.gwas.imputed_v3.female.tsv.bgz?dl=0 -O NAFLD.gwas.imputed_v3.female.tsv.bgz	https://www.dropbox.com/s/d7n5zum66fzclpj/NAFLD.gwas.imputed_v3.female.tsv.bgz?dl=0														Yes	/	ICD10: K75.81, ICD10: K76.0, K76.9
NAFLD	Nonalcoholic fatty liver disease	N/A	male	NAFLD.gwas.imputed_v3.male.tsv.bgz	wget https://www.dropbox.com/s/req9bttxhj8lckr/NAFLD.gwas.imputed_v3.male.tsv.bgz?dl=0 -O NAFLD.gwas.imputed_v3.male.tsv.bgz	https://www.dropbox.com/s/req9bttxhj8lckr/NAFLD.gwas.imputed_v3.male.tsv.bgz?dl=0														Yes	/	ICD10: K75.81, ICD10: K76.0, K76.9

## Sheet: liver function biomarkers
Phenotype Code	Phenotype Description	UK Biobank Data Showcase Link	Sex	File	wget command	Dropbox File	md5s
30600_irnt	Albumin (quantile)	http://biobank.ctsu.ox.ac.uk/crystal/field.cgi?id=30600	both_sexes	30600_irnt.gwas.imputed_v3.both_sexes.tsv.bgz	wget https://www.dropbox.com/s/jp6basdg8vherih/30600_irnt.gwas.imputed_v3.both_sexes.tsv.bgz?dl=0 -O 30600_irnt.gwas.imputed_v3.both_sexes.tsv.bgz	https://www.dropbox.com/s/jp6basdg8vherih/30600_irnt.gwas.imputed_v3.both_sexes.tsv.bgz?dl=0
30600_irnt	Albumin (quantile)	http://biobank.ctsu.ox.ac.uk/crystal/field.cgi?id=30600	female	30600_irnt.gwas.imputed_v3.female.tsv.bgz	wget https://www.dropbox.com/s/8gh3kc0r8jd1leg/30600_irnt.gwas.imputed_v3.female.tsv.bgz?dl=0 -O 30600_irnt.gwas.imputed_v3.female.tsv.bgz	https://www.dropbox.com/s/8gh3kc0r8jd1leg/30600_irnt.gwas.imputed_v3.female.tsv.bgz?dl=0
30600_irnt	Albumin (quantile)	http://biobank.ctsu.ox.ac.uk/crystal/field.cgi?id=30600	male	30600_irnt.gwas.imputed_v3.male.tsv.bgz	wget https://www.dropbox.com/s/8hn645qmndnk25a/30600_irnt.gwas.imputed_v3.male.tsv.bgz?dl=0 -O 30600_irnt.gwas.imputed_v3.male.tsv.bgz	https://www.dropbox.com/s/8hn645qmndnk25a/30600_irnt.gwas.imputed_v3.male.tsv.bgz?dl=0
30600_raw	Albumin (g/L)	http://biobank.ctsu.ox.ac.uk/crystal/field.cgi?id=30600	both_sexes	30600_raw.gwas.imputed_v3.both_sexes.tsv.bgz	wget https://www.dropbox.com/s/o60qh1jcosijhbs/30600_raw.gwas.imputed_v3.both_sexes.tsv.bgz?dl=0 -O 30600_raw.gwas.imputed_v3.both_sexes.tsv.bgz	https://www.dropbox.com/s/o60qh1jcosijhbs/30600_raw.gwas.imputed_v3.both_sexes.tsv.bgz?dl=0
30600_raw	Albumin (g/L)	http://biobank.ctsu.ox.ac.uk/crystal/field.cgi?id=30600	female	30600_raw.gwas.imputed_v3.female.tsv.bgz	wget https://www.dropbox.com/s/3c160tyvf92kz1h/30600_raw.gwas.imputed_v3.female.tsv.bgz?dl=0 -O 30600_raw.gwas.imputed_v3.female.tsv.bgz	https://www.dropbox.com/s/3c160tyvf92kz1h/30600_raw.gwas.imputed_v3.female.tsv.bgz?dl=0
30600_raw	Albumin (g/L)	http://biobank.ctsu.ox.ac.uk/crystal/field.cgi?id=30600	male	30600_raw.gwas.imputed_v3.male.tsv.bgz	wget https://www.dropbox.com/s/uenixqsjcyyo8qg/30600_raw.gwas.imputed_v3.male.tsv.bgz?dl=0 -O 30600_raw.gwas.imputed_v3.male.tsv.bgz	https://www.dropbox.com/s/uenixqsjcyyo8qg/30600_raw.gwas.imputed_v3.male.tsv.bgz?dl=0
30610_irnt	Alkaline phosphatase (quantile)	http://biobank.ctsu.ox.ac.uk/crystal/field.cgi?id=30610	both_sexes	30610_irnt.gwas.imputed_v3.both_sexes.tsv.bgz	wget https://www.dropbox.com/s/nettq481q7k5fj4/30610_irnt.gwas.imputed_v3.both_sexes.tsv.bgz?dl=0 -O 30610_irnt.gwas.imputed_v3.both_sexes.tsv.bgz	https://www.dropbox.com/s/nettq481q7k5fj4/30610_irnt.gwas.imputed_v3.both_sexes.tsv.bgz?dl=0
30610_irnt	Alkaline phosphatase (quantile)	http://biobank.ctsu.ox.ac.uk/crystal/field.cgi?id=30610	female	30610_irnt.gwas.imputed_v3.female.tsv.bgz	wget https://www.dropbox.com/s/n5k7hoqq10ipae8/30610_irnt.gwas.imputed_v3.female.tsv.bgz?dl=0 -O 30610_irnt.gwas.imputed_v3.female.tsv.bgz	https://www.dropbox.com/s/n5k7hoqq10ipae8/30610_irnt.gwas.imputed_v3.female.tsv.bgz?dl=0
30610_irnt	Alkaline phosphatase (quantile)	http://biobank.ctsu.ox.ac.uk/crystal/field.cgi?id=30610	male	30610_irnt.gwas.imputed_v3.male.tsv.bgz	wget https://www.dropbox.com/s/23y0fxtjsvwf37b/30610_irnt.gwas.imputed_v3.male.tsv.bgz?dl=0 -O 30610_irnt.gwas.imputed_v3.male.tsv.bgz	https://www.dropbox.com/s/23y0fxtjsvwf37b/30610_irnt.gwas.imputed_v3.male.tsv.bgz?dl=0
30610_raw	Alkaline phosphatase (U/L)	http://biobank.ctsu.ox.ac.uk/crystal/field.cgi?id=30610	both_sexes	30610_raw.gwas.imputed_v3.both_sexes.tsv.bgz	wget https://www.dropbox.com/s/okr4egjcpgxrpsx/30610_raw.gwas.imputed_v3.both_sexes.tsv.bgz?dl=0 -O 30610_raw.gwas.imputed_v3.both_sexes.tsv.bgz	https://www.dropbox.com/s/okr4egjcpgxrpsx/30610_raw.gwas.imputed_v3.both_sexes.tsv.bgz?dl=0
30610_raw	Alkaline phosphatase (U/L)	http://biobank.ctsu.ox.ac.uk/crystal/field.cgi?id=30610	female	30610_raw.gwas.imputed_v3.female.tsv.bgz	wget https://www.dropbox.com/s/72jzm3bu4as2vpb/30610_raw.gwas.imputed_v3.female.tsv.bgz?dl=0 -O 30610_raw.gwas.imputed_v3.female.tsv.bgz	https://www.dropbox.com/s/72jzm3bu4as2vpb/30610_raw.gwas.imputed_v3.female.tsv.bgz?dl=0
30610_raw	Alkaline phosphatase (U/L)	http://biobank.ctsu.ox.ac.uk/crystal/field.cgi?id=30610	male	30610_raw.gwas.imputed_v3.male.tsv.bgz	wget https://www.dropbox.com/s/d4ep6qxmfe1wvfm/30610_raw.gwas.imputed_v3.male.tsv.bgz?dl=0 -O 30610_raw.gwas.imputed_v3.male.tsv.bgz	https://www.dropbox.com/s/d4ep6qxmfe1wvfm/30610_raw.gwas.imputed_v3.male.tsv.bgz?dl=0
30620_irnt	Alanine aminotransferase (quantile)	http://biobank.ctsu.ox.ac.uk/crystal/field.cgi?id=30620	both_sexes	30620_irnt.gwas.imputed_v3.both_sexes.tsv.bgz	wget https://www.dropbox.com/s/9wt532jhheu0oe6/30620_irnt.gwas.imputed_v3.both_sexes.tsv.bgz?dl=0 -O 30620_irnt.gwas.imputed_v3.both_sexes.tsv.bgz	https://www.dropbox.com/s/9wt532jhheu0oe6/30620_irnt.gwas.imputed_v3.both_sexes.tsv.bgz?dl=0
30620_irnt	Alanine aminotransferase (quantile)	http://biobank.ctsu.ox.ac.uk/crystal/field.cgi?id=30620	female	30620_irnt.gwas.imputed_v3.female.tsv.bgz	wget https://www.dropbox.com/s/6bzt2eras5rv2zl/30620_irnt.gwas.imputed_v3.female.tsv.bgz?dl=0 -O 30620_irnt.gwas.imputed_v3.female.tsv.bgz	https://www.dropbox.com/s/6bzt2eras5rv2zl/30620_irnt.gwas.imputed_v3.female.tsv.bgz?dl=0
30620_irnt	Alanine aminotransferase (quantile)	http://biobank.ctsu.ox.ac.uk/crystal/field.cgi?id=30620	male	30620_irnt.gwas.imputed_v3.male.tsv.bgz	wget https://www.dropbox.com/s/izbq2yzhlf7owgk/30620_irnt.gwas.imputed_v3.male.tsv.bgz?dl=0 -O 30620_irnt.gwas.imputed_v3.male.tsv.bgz	https://www.dropbox.com/s/izbq2yzhlf7owgk/30620_irnt.gwas.imputed_v3.male.tsv.bgz?dl=0
30620_raw	Alanine aminotransferase (U/L)	http://biobank.ctsu.ox.ac.uk/crystal/field.cgi?id=30620	both_sexes	30620_raw.gwas.imputed_v3.both_sexes.tsv.bgz	wget https://www.dropbox.com/s/r4m4o74wd3uzef4/30620_raw.gwas.imputed_v3.both_sexes.tsv.bgz?dl=0 -O 30620_raw.gwas.imputed_v3.both_sexes.tsv.bgz	https://www.dropbox.com/s/r4m4o74wd3uzef4/30620_raw.gwas.imputed_v3.both_sexes.tsv.bgz?dl=0
30620_raw	Alanine aminotransferase (U/L)	http://biobank.ctsu.ox.ac.uk/crystal/field.cgi?id=30620	female	30620_raw.gwas.imputed_v3.female.tsv.bgz	wget https://www.dropbox.com/s/ybei3mbb13ajwi8/30620_raw.gwas.imputed_v3.female.tsv.bgz?dl=0 -O 30620_raw.gwas.imputed_v3.female.tsv.bgz	https://www.dropbox.com/s/ybei3mbb13ajwi8/30620_raw.gwas.imputed_v3.female.tsv.bgz?dl=0
30620_raw	Alanine aminotransferase (U/L)	http://biobank.ctsu.ox.ac.uk/crystal/field.cgi?id=30620	male	30620_raw.gwas.imputed_v3.male.tsv.bgz	wget https://www.dropbox.com/s/yq0w42ojuvpzt2s/30620_raw.gwas.imputed_v3.male.tsv.bgz?dl=0 -O 30620_raw.gwas.imputed_v3.male.tsv.bgz	https://www.dropbox.com/s/yq0w42ojuvpzt2s/30620_raw.gwas.imputed_v3.male.tsv.bgz?dl=0
30650_irnt	Aspartate aminotransferase (quantile)	http://biobank.ctsu.ox.ac.uk/crystal/field.cgi?id=30650	both_sexes	30650_irnt.gwas.imputed_v3.both_sexes.tsv.bgz	wget https://www.dropbox.com/s/fyhv7xss9t17spb/30650_irnt.gwas.imputed_v3.both_sexes.tsv.bgz?dl=0 -O 30650_irnt.gwas.imputed_v3.both_sexes.tsv.bgz	https://www.dropbox.com/s/fyhv7xss9t17spb/30650_irnt.gwas.imputed_v3.both_sexes.tsv.bgz?dl=0
30650_irnt	Aspartate aminotransferase (quantile)	http://biobank.ctsu.ox.ac.uk/crystal/field.cgi?id=30650	female	30650_irnt.gwas.imputed_v3.female.tsv.bgz	wget https://www.dropbox.com/s/wjki7ems4k7a45d/30650_irnt.gwas.imputed_v3.female.tsv.bgz?dl=0 -O 30650_irnt.gwas.imputed_v3.female.tsv.bgz	https://www.dropbox.com/s/wjki7ems4k7a45d/30650_irnt.gwas.imputed_v3.female.tsv.bgz?dl=0
30650_irnt	Aspartate aminotransferase (quantile)	http://biobank.ctsu.ox.ac.uk/crystal/field.cgi?id=30650	male	30650_irnt.gwas.imputed_v3.male.tsv.bgz	wget https://www.dropbox.com/s/y8atvu7kgcfqium/30650_irnt.gwas.imputed_v3.male.tsv.bgz?dl=0 -O 30650_irnt.gwas.imputed_v3.male.tsv.bgz	https://www.dropbox.com/s/y8atvu7kgcfqium/30650_irnt.gwas.imputed_v3.male.tsv.bgz?dl=0
30650_raw	Aspartate aminotransferase (U/L)	http://biobank.ctsu.ox.ac.uk/crystal/field.cgi?id=30650	both_sexes	30650_raw.gwas.imputed_v3.both_sexes.tsv.bgz	wget https://www.dropbox.com/s/cgdh5gmrlug7kao/30650_raw.gwas.imputed_v3.both_sexes.tsv.bgz?dl=0 -O 30650_raw.gwas.imputed_v3.both_sexes.tsv.bgz	https://www.dropbox.com/s/cgdh5gmrlug7kao/30650_raw.gwas.imputed_v3.both_sexes.tsv.bgz?dl=0
30650_raw	Aspartate aminotransferase (U/L)	http://biobank.ctsu.ox.ac.uk/crystal/field.cgi?id=30650	female	30650_raw.gwas.imputed_v3.female.tsv.bgz	wget https://www.dropbox.com/s/vb5p1k77qnqr8tz/30650_raw.gwas.imputed_v3.female.tsv.bgz?dl=0 -O 30650_raw.gwas.imputed_v3.female.tsv.bgz	https://www.dropbox.com/s/vb5p1k77qnqr8tz/30650_raw.gwas.imputed_v3.female.tsv.bgz?dl=0
30650_raw	Aspartate aminotransferase (U/L)	http://biobank.ctsu.ox.ac.uk/crystal/field.cgi?id=30650	male	30650_raw.gwas.imputed_v3.male.tsv.bgz	wget https://www.dropbox.com/s/vat8f08e2u3ey2q/30650_raw.gwas.imputed_v3.male.tsv.bgz?dl=0 -O 30650_raw.gwas.imputed_v3.male.tsv.bgz	https://www.dropbox.com/s/vat8f08e2u3ey2q/30650_raw.gwas.imputed_v3.male.tsv.bgz?dl=0
30660_irnt	Direct bilirubin (quantile)	http://biobank.ctsu.ox.ac.uk/crystal/field.cgi?id=30660	both_sexes	30660_irnt.gwas.imputed_v3.both_sexes.tsv.bgz	wget https://www.dropbox.com/s/ubeyo7d2rubibgn/30660_irnt.gwas.imputed_v3.both_sexes.tsv.bgz?dl=0 -O 30660_irnt.gwas.imputed_v3.both_sexes.tsv.bgz	https://www.dropbox.com/s/ubeyo7d2rubibgn/30660_irnt.gwas.imputed_v3.both_sexes.tsv.bgz?dl=0
30660_irnt	Direct bilirubin (quantile)	http://biobank.ctsu.ox.ac.uk/crystal/field.cgi?id=30660	female	30660_irnt.gwas.imputed_v3.female.tsv.bgz	wget https://www.dropbox.com/s/9i5y3krwoldvtaz/30660_irnt.gwas.imputed_v3.female.tsv.bgz?dl=0 -O 30660_irnt.gwas.imputed_v3.female.tsv.bgz	https://www.dropbox.com/s/9i5y3krwoldvtaz/30660_irnt.gwas.imputed_v3.female.tsv.bgz?dl=0
30660_irnt	Direct bilirubin (quantile)	http://biobank.ctsu.ox.ac.uk/crystal/field.cgi?id=30660	male	30660_irnt.gwas.imputed_v3.male.tsv.bgz	wget https://www.dropbox.com/s/nvuxgbg5522lyia/30660_irnt.gwas.imputed_v3.male.tsv.bgz?dl=0 -O 30660_irnt.gwas.imputed_v3.male.tsv.bgz	https://www.dropbox.com/s/nvuxgbg5522lyia/30660_irnt.gwas.imputed_v3.male.tsv.bgz?dl=0
30660_raw	Direct bilirubin (umol/L)	http://biobank.ctsu.ox.ac.uk/crystal/field.cgi?id=30660	both_sexes	30660_raw.gwas.imputed_v3.both_sexes.tsv.bgz	wget https://www.dropbox.com/s/w3b43gzmcni9kgv/30660_raw.gwas.imputed_v3.both_sexes.tsv.bgz?dl=0 -O 30660_raw.gwas.imputed_v3.both_sexes.tsv.bgz	https://www.dropbox.com/s/w3b43gzmcni9kgv/30660_raw.gwas.imputed_v3.both_sexes.tsv.bgz?dl=0
30660_raw	Direct bilirubin (umol/L)	http://biobank.ctsu.ox.ac.uk/crystal/field.cgi?id=30660	female	30660_raw.gwas.imputed_v3.female.tsv.bgz	wget https://www.dropbox.com/s/szx8wuvzy4vqvc5/30660_raw.gwas.imputed_v3.female.tsv.bgz?dl=0 -O 30660_raw.gwas.imputed_v3.female.tsv.bgz	https://www.dropbox.com/s/szx8wuvzy4vqvc5/30660_raw.gwas.imputed_v3.female.tsv.bgz?dl=0
30660_raw	Direct bilirubin (umol/L)	http://biobank.ctsu.ox.ac.uk/crystal/field.cgi?id=30660	male	30660_raw.gwas.imputed_v3.male.tsv.bgz	wget https://www.dropbox.com/s/4sl9c417j2os3ft/30660_raw.gwas.imputed_v3.male.tsv.bgz?dl=0 -O 30660_raw.gwas.imputed_v3.male.tsv.bgz	https://www.dropbox.com/s/4sl9c417j2os3ft/30660_raw.gwas.imputed_v3.male.tsv.bgz?dl=0
30730_irnt	Gamma glutamyltransferase (quantile)	http://biobank.ctsu.ox.ac.uk/crystal/field.cgi?id=30730	both_sexes	30730_irnt.gwas.imputed_v3.both_sexes.tsv.bgz	wget https://www.dropbox.com/s/fe58a7zpva6pbbp/30730_irnt.gwas.imputed_v3.both_sexes.tsv.bgz?dl=0 -O 30730_irnt.gwas.imputed_v3.both_sexes.tsv.bgz	https://www.dropbox.com/s/fe58a7zpva6pbbp/30730_irnt.gwas.imputed_v3.both_sexes.tsv.bgz?dl=0
30730_irnt	Gamma glutamyltransferase (quantile)	http://biobank.ctsu.ox.ac.uk/crystal/field.cgi?id=30730	female	30730_irnt.gwas.imputed_v3.female.tsv.bgz	wget https://www.dropbox.com/s/r001p7txn2daahv/30730_irnt.gwas.imputed_v3.female.tsv.bgz?dl=0 -O 30730_irnt.gwas.imputed_v3.female.tsv.bgz	https://www.dropbox.com/s/r001p7txn2daahv/30730_irnt.gwas.imputed_v3.female.tsv.bgz?dl=0
30730_irnt	Gamma glutamyltransferase (quantile)	http://biobank.ctsu.ox.ac.uk/crystal/field.cgi?id=30730	male	30730_irnt.gwas.imputed_v3.male.tsv.bgz	wget https://www.dropbox.com/s/zga8qojiuv7ixeu/30730_irnt.gwas.imputed_v3.male.tsv.bgz?dl=0 -O 30730_irnt.gwas.imputed_v3.male.tsv.bgz	https://www.dropbox.com/s/zga8qojiuv7ixeu/30730_irnt.gwas.imputed_v3.male.tsv.bgz?dl=0
30730_raw	Gamma glutamyltransferase (U/L)	http://biobank.ctsu.ox.ac.uk/crystal/field.cgi?id=30730	both_sexes	30730_raw.gwas.imputed_v3.both_sexes.tsv.bgz	wget https://www.dropbox.com/s/n68vzsljo71avi6/30730_raw.gwas.imputed_v3.both_sexes.tsv.bgz?dl=0 -O 30730_raw.gwas.imputed_v3.both_sexes.tsv.bgz	https://www.dropbox.com/s/n68vzsljo71avi6/30730_raw.gwas.imputed_v3.both_sexes.tsv.bgz?dl=0
30730_raw	Gamma glutamyltransferase (U/L)	http://biobank.ctsu.ox.ac.uk/crystal/field.cgi?id=30730	female	30730_raw.gwas.imputed_v3.female.tsv.bgz	wget https://www.dropbox.com/s/e2snnvf1ewxmka2/30730_raw.gwas.imputed_v3.female.tsv.bgz?dl=0 -O 30730_raw.gwas.imputed_v3.female.tsv.bgz	https://www.dropbox.com/s/e2snnvf1ewxmka2/30730_raw.gwas.imputed_v3.female.tsv.bgz?dl=0
30730_raw	Gamma glutamyltransferase (U/L)	http://biobank.ctsu.ox.ac.uk/crystal/field.cgi?id=30730	male	30730_raw.gwas.imputed_v3.male.tsv.bgz	wget https://www.dropbox.com/s/vj481xkplsszgtv/30730_raw.gwas.imputed_v3.male.tsv.bgz?dl=0 -O 30730_raw.gwas.imputed_v3.male.tsv.bgz	https://www.dropbox.com/s/vj481xkplsszgtv/30730_raw.gwas.imputed_v3.male.tsv.bgz?dl=0
30840_irnt	Total bilirubin (quantile)	http://biobank.ctsu.ox.ac.uk/crystal/field.cgi?id=30840	both_sexes	30840_irnt.gwas.imputed_v3.both_sexes.tsv.bgz	wget https://www.dropbox.com/s/ggzdirt1skn2ss3/30840_irnt.gwas.imputed_v3.both_sexes.tsv.bgz?dl=0 -O 30840_irnt.gwas.imputed_v3.both_sexes.tsv.bgz	https://www.dropbox.com/s/ggzdirt1skn2ss3/30840_irnt.gwas.imputed_v3.both_sexes.tsv.bgz?dl=0
30840_irnt	Total bilirubin (quantile)	http://biobank.ctsu.ox.ac.uk/crystal/field.cgi?id=30840	female	30840_irnt.gwas.imputed_v3.female.tsv.bgz	wget https://www.dropbox.com/s/m07zu3e2xk8dja0/30840_irnt.gwas.imputed_v3.female.tsv.bgz?dl=0 -O 30840_irnt.gwas.imputed_v3.female.tsv.bgz	https://www.dropbox.com/s/m07zu3e2xk8dja0/30840_irnt.gwas.imputed_v3.female.tsv.bgz?dl=0
30840_irnt	Total bilirubin (quantile)	http://biobank.ctsu.ox.ac.uk/crystal/field.cgi?id=30840	male	30840_irnt.gwas.imputed_v3.male.tsv.bgz	wget https://www.dropbox.com/s/yypxuys5k34zkzg/30840_irnt.gwas.imputed_v3.male.tsv.bgz?dl=0 -O 30840_irnt.gwas.imputed_v3.male.tsv.bgz	https://www.dropbox.com/s/yypxuys5k34zkzg/30840_irnt.gwas.imputed_v3.male.tsv.bgz?dl=0
30840_raw	Total bilirubin (umol/L)	http://biobank.ctsu.ox.ac.uk/crystal/field.cgi?id=30840	both_sexes	30840_raw.gwas.imputed_v3.both_sexes.tsv.bgz	wget https://www.dropbox.com/s/gzplxpzzv6bqlob/30840_raw.gwas.imputed_v3.both_sexes.tsv.bgz?dl=0 -O 30840_raw.gwas.imputed_v3.both_sexes.tsv.bgz	https://www.dropbox.com/s/gzplxpzzv6bqlob/30840_raw.gwas.imputed_v3.both_sexes.tsv.bgz?dl=0
30840_raw	Total bilirubin (umol/L)	http://biobank.ctsu.ox.ac.uk/crystal/field.cgi?id=30840	female	30840_raw.gwas.imputed_v3.female.tsv.bgz	wget https://www.dropbox.com/s/bvn32ivqp10sdc5/30840_raw.gwas.imputed_v3.female.tsv.bgz?dl=0 -O 30840_raw.gwas.imputed_v3.female.tsv.bgz	https://www.dropbox.com/s/bvn32ivqp10sdc5/30840_raw.gwas.imputed_v3.female.tsv.bgz?dl=0
30840_raw	Total bilirubin (umol/L)	http://biobank.ctsu.ox.ac.uk/crystal/field.cgi?id=30840	male	30840_raw.gwas.imputed_v3.male.tsv.bgz	wget https://www.dropbox.com/s/0yxh5kjmihlhz05/30840_raw.gwas.imputed_v3.male.tsv.bgz?dl=0 -O 30840_raw.gwas.imputed_v3.male.tsv.bgz	https://www.dropbox.com/s/0yxh5kjmihlhz05/30840_raw.gwas.imputed_v3.male.tsv.bgz?dl=0
